# Supplementary material for: Myofibrillar and Mitochondrial Protein Synthesis Rates Do Not Differ in Young Men Following the Ingestion of Carbohydrate with Milk Protein, Whey, or Micellar Casein after Concurrent Resistance- and Endurance-Type Exercise
Source: J Nutr. 2019 Jan 29;149(2):198–209. doi: 10.1093/jn/nxy244 (PMC6561606; doi:10.1093/jn/nxy244)
Supplement: nxy244_Supplemental_Files [file nxy244_supplemental_files.zip]

Archive with 3 entries (3 files):
- Churchward-Venne et al. 2018A - Supplemental Table 1.pdf
- Churchward-Venne et al. 2018A - Supplemental Table 2.pdf
- Churchward-Venne et al. 2018A -Supplemental Methods.pdf
